# Supplementary material for: Linking morphology, genome, and metabolic activity of uncultured magnetotactic Nitrospirota at the single-cell level
Source: Microbiome. 2024 Aug 24;12:158. doi: 10.1186/s40168-024-01837-6 (PMC11344931; doi:10.1186/s40168-024-01837-6)
Supplement: Supplementary file 3 — Additional file 2: Supplementary file data sheet 1. 120 bacterial single-copy concatenated protein sequence alignments. [file 40168_2024_1837_MOESM2_ESM.xlsx]

## Sheet: Sheet1
Nitrospirota genomes	GTDB classification	MTB/non-MTB
GCA_001803815.1_Nitrospirae_bacterium_RBG_19FT_COMBO_42_15	d__Bacteria;p__Nitrospirota;c__9FT-COMBO-42-15;o__9FT-COMBO-42-15;f__9FT-COMBO-42-15;g__9FT-COMBO-42-15;s__9FT-COMBO-42-15 sp001803815	non-MTB
GCA_016195585.1_Nitrospirota_bacterium_NC_groundwater_886_Pr1_S2p5_43_12	d__Bacteria;p__Nitrospirota;c__9FT-COMBO-42-15;o__9FT-COMBO-42-15;f__9FT-COMBO-42-15;g__JACPZJ01;s__JACPZJ01 sp016195585	non-MTB
GCA_023248395.1_Nitrospirota_bacterium_nzgw272	d__Bacteria;p__Nitrospirota;c__9FT-COMBO-42-15;o__HDB-SIOI813;f__HDB-SIOI813;g__;s__	non-MTB
GCA_001805205.1_Nitrospirae_bacterium_RIFCSPLOW2_12_42_9	d__Bacteria;p__Nitrospirota;c__9FT-COMBO-42-15;o__HDB-SIOI813;f__HDB-SIOI813;g__HDB-SIOI813;s__HDB-SIOI813 sp001805205	non-MTB
GCA_016212215.1_Nitrospirota_bacterium_NC_groundwater_1760_Pr3_B-0.1um_42_52	d__Bacteria;p__Nitrospirota;c__9FT-COMBO-42-15;o__HDB-SIOI813;f__HDB-SIOI813;g__JACRGV01;s__JACRGV01 sp016212215	non-MTB
GCA_016234155.1_Nitrospirota_bacterium_NC_groundwater_1764_Pr3_B-0.1um_46_12	d__Bacteria;p__Nitrospirota;c__9FT-COMBO-42-15;o__HDB-SIOI813;f__HDB-SIOI813;g__JACRGZ01;s__JACRGZ01 sp016234155	non-MTB
GCA_016214375.1_Nitrospirota_bacterium_NC_groundwater_1965_Pr3_S-0.2um_50_3	d__Bacteria;p__Nitrospirota;c__9FT-COMBO-42-15;o__HDB-SIOI813;f__HDB-SIOI813;g__JACRHF01;s__JACRHF01 sp016214375	non-MTB
GCA_001805165.1_Nitrospirae_bacterium_RBG_16_43_11	d__Bacteria;p__Nitrospirota;c__9FT-COMBO-42-15;o__HDB-SIOI813;f__HDB-SIOI813;g__RBG-16-43-11;s__RBG-16-43-11 sp001805165	non-MTB
GCA_001803875.1_Nitrospirae_bacterium_RIFCSPHIGHO2_01_FULL_66_17	d__Bacteria;p__Nitrospirota;c__Nitrospiria;o__2-01-FULL-66-17;f__2-01-FULL-66-17;g__2-01-FULL-66-17;s__2-01-FULL-66-17 sp001803875	non-MTB
GCA_016178585.1_Nitrospirota_bacterium_NC_groundwater_32_Pr7_B-0.1um_46_30	d__Bacteria;p__Nitrospirota;c__Nitrospiria;o__JACQBW01;f__JACQBW01;g__JACOTA01;s__JACOTA01 sp016178585	non-MTB
GCA_016194305.1_Nitrospirota_bacterium_NC_groundwater_952_Pr1_S-0.2um_46_34	d__Bacteria;p__Nitrospirota;c__Nitrospiria;o__JACQBW01;f__JACQBW01;g__JACQBW01;s__JACQBW01 sp016194305	non-MTB
GCA_016201875.1_Nitrospirota_bacterium_NC_groundwater_954_Pr1_S-0.2um_48_36	d__Bacteria;p__Nitrospirota;c__Nitrospiria;o__JACQBW01;f__JACQBW01;g__JACQBY01;s__JACQBY01 sp016201875	non-MTB
GCA_016194285.1_Nitrospirota_bacterium_NC_groundwater_955_Pr1_S-0.2um_56_113	d__Bacteria;p__Nitrospirota;c__Nitrospiria;o__JACQBZ01;f__JACQBZ01;g__JACQBZ01;s__JACQBZ01 sp016194285	non-MTB
GCA_016201865.1_Nitrospirota_bacterium_NC_groundwater_956_Pr1_S-0.2um_57_83	d__Bacteria;p__Nitrospirota;c__Nitrospiria;o__JACQBZ01;f__JACQBZ01;g__JACQCA01;s__JACQCA01 sp016201865	non-MTB
GCA_016198945.1_Nitrospirota_bacterium_NC_groundwater_1101_Ag_S2p5_58_88	d__Bacteria;p__Nitrospirota;c__Nitrospiria;o__JACQBZ01;f__JACQBZ01;g__JACQFA01;s__JACQFA01 sp016198945	non-MTB
GCA_016201765.1_Nitrospirota_bacterium_NC_groundwater_960_Pr1_S-0.2um_63_62	d__Bacteria;p__Nitrospirota;c__Nitrospiria;o__JACQCE01;f__JACQCE01;g__JACQCE01;s__JACQCE01 sp016201765	non-MTB
GCA_016234185.1_Nitrospirota_bacterium_NC_groundwater_1765_Pr3_B-0.1um_46_13	d__Bacteria;p__Nitrospirota;c__Nitrospiria;o__JACRHA01;f__JACRHA01;g__JACRHA01;s__JACRHA01 sp016234185	non-MTB
GCA_019637075.1_Nitrospiraceae_bacterium_ACE_NIT2	d__Bacteria;p__Nitrospirota;c__Nitrospiria;o__Nitrospirales;f__Nitrospiraceae;g__;s__	non-MTB
GCA_001805245.1_Nitrospirae_bacterium_RIFCSPLOWO2_02_FULL_62_14	d__Bacteria;p__Nitrospirota;c__Nitrospiria;o__Nitrospirales;f__Nitrospiraceae;g__2-02-FULL-62-14;s__2-02-FULL-62-14 sp001805245	non-MTB
GCA_020027965.1_Nitrospirota_bacterium_CR_Sed_300A_bin.24	d__Bacteria;p__Nitrospirota;c__Nitrospiria;o__Nitrospirales;f__Nitrospiraceae;g__40CM-3-62-11;s__	non-MTB
GCA_001914955.1_Nitrospirae_bacterium_13_2_20CM_2_62_8	d__Bacteria;p__Nitrospirota;c__Nitrospiria;o__Nitrospirales;f__Nitrospiraceae;g__40CM-3-62-11;s__40CM-3-62-11 sp001914955	non-MTB
GCA_016207025.1_Nitrospirota_bacterium_NC_groundwater_1333_Ag_S-0.2um_61_61	d__Bacteria;p__Nitrospirota;c__Nitrospiria;o__Nitrospirales;f__Nitrospiraceae;g__JACQQM01;s__JACQQM01 sp016207025	non-MTB
GCA_014534095.1_Nitrospiraceae_bacterium_Co-bin6	d__Bacteria;p__Nitrospirota;c__Nitrospiria;o__Nitrospirales;f__Nitrospiraceae;g__JACVSD01;s__JACVSD01 sp014534095	non-MTB
GCA_000196815.1_Nitrospira_defluvii	d__Bacteria;p__Nitrospirota;c__Nitrospiria;o__Nitrospirales;f__Nitrospiraceae;g__Nitrospira_A;s__Nitrospira_A defluvii_A	non-MTB
GCA_002420105.1_Nitrospira_sp._UBA5699	d__Bacteria;p__Nitrospirota;c__Nitrospiria;o__Nitrospirales;f__Nitrospiraceae;g__Nitrospira_C;s__Nitrospira_C sp002420105	non-MTB
GCA_002083555.1_Nitrospira_sp._ST-bin5	d__Bacteria;p__Nitrospirota;c__Nitrospiria;o__Nitrospirales;f__Nitrospiraceae;g__Nitrospira_D;s__Nitrospira_D sp002083555	non-MTB
GCF_001273775.1_Nitrospira_moscoviensis_NSP_M-1	d__Bacteria;p__Nitrospirota;c__Nitrospiria;o__Nitrospirales;f__Nitrospiraceae;g__Nitrospira_E;s__Nitrospira_E moscoviensis	non-MTB
GCA_023248355.1_Nitrospiraceae_bacterium_nzgw274	d__Bacteria;p__Nitrospirota;c__Nitrospiria;o__Nitrospirales;f__Nitrospiraceae;g__Nitrospira_F;s__	non-MTB
GCA_001464735.1_Nitrospira_sp._Ga0074138	d__Bacteria;p__Nitrospirota;c__Nitrospiria;o__Nitrospirales;f__Nitrospiraceae;g__Nitrospira_F;s__Nitrospira_F sp001464735	non-MTB
GCA_022545705.1_Nitrospirota_bacterium_B7D1T1	d__Bacteria;p__Nitrospirota;c__Nitrospiria;o__Nitrospirales;f__Nitrospiraceae;g__NS-7;s__	non-MTB
GCA_005877775.1_Nitrospirota_bacterium_NS_7	d__Bacteria;p__Nitrospirota;c__Nitrospiria;o__Nitrospirales;f__Nitrospiraceae;g__NS-7;s__NS-7 sp005877775	non-MTB
GCA_900299325.1_Nitrospiraceae_bacterium_AM_1312	d__Bacteria;p__Nitrospirota;c__Nitrospiria;o__Nitrospirales;f__Nitrospiraceae;g__OMJK01;s__OMJK01 sp900299325	non-MTB
GCA_002737345.1_Nitrospirota_bacterium_Baikal-G1	d__Bacteria;p__Nitrospirota;c__Nitrospiria;o__Nitrospirales;f__Nitrospiraceae;g__Palsa-1315;s__Palsa-1315 sp002737345	non-MTB
GCA_005116795.1_Nitrospira_sp._RSF151	d__Bacteria;p__Nitrospirota;c__Nitrospiria;o__Nitrospirales;f__Nitrospiraceae;g__RSF151;s__RSF151 sp005116795	non-MTB
GCA_004296865.1_Nitrospirota_bacterium_GW928_bin.19	d__Bacteria;p__Nitrospirota;c__Nitrospiria;o__Nitrospirales;f__Nitrospiraceae;g__SCVQ01;s__SCVQ01 sp004296865	non-MTB
GCA_004296885.1_Nitrospirota_bacterium_GW928_bin.16	d__Bacteria;p__Nitrospirota;c__Nitrospiria;o__Nitrospirales;f__Nitrospiraceae;g__SYGV01;s__SYGV01 sp004296885	non-MTB
GCA_016873435.1_Nitrospira_sp._K_Offshore_80m_m2_040	d__Bacteria;p__Nitrospirota;c__Nitrospiria;o__Nitrospirales;f__Nitrospiraceae;g__VGXF01;s__VGXF01 sp016873435	non-MTB
GCA_016873395.1_Nitrospira_sp._K_Offshore_80m_m2_121	d__Bacteria;p__Nitrospirota;c__Nitrospiria;o__Nitrospirales;f__Nitrospiraceae;g__VGXG01;s__VGXG01 sp016873395	non-MTB
GCA_005877525.1_Nitrospirota_bacterium_NS_11	d__Bacteria;p__Nitrospirota;c__Nitrospiria;o__Nitrospirales;f__NS-4;g__NS-11;s__NS-11 sp005877525	non-MTB
GCA_005877505.1_Nitrospirota_bacterium_NS_12	d__Bacteria;p__Nitrospirota;c__Nitrospiria;o__Nitrospirales;f__NS-4;g__NS-12;s__NS-12 sp005877505	non-MTB
GCA_005877815.1_Nitrospirota_bacterium_NS_4	d__Bacteria;p__Nitrospirota;c__Nitrospiria;o__Nitrospirales;f__NS-4;g__NS-4;s__NS-4 sp005877815	non-MTB
GCA_004298335.1_Nitrospirota_bacterium_FW300_bin.52	d__Bacteria;p__Nitrospirota;c__Nitrospiria;o__Nitrospirales;f__NS-4;g__SCTG01;s__SCTG01 sp004298335	non-MTB
GCA_002328825.1_Nitrospiraceae_bacterium_UBA2166	d__Bacteria;p__Nitrospirota;c__Nitrospiria;o__Nitrospirales;f__UBA2166;g__UBA2166;s__UBA2166 sp002328825	non-MTB
GCA_020348185.1_Nitrospirota_bacterium_bin371	d__Bacteria;p__Nitrospirota;c__Nitrospiria;o__Nitrospirales;f__UBA8639;g__;s__	non-MTB
GCA_020430285.1_Nitrospira_sp._HKST-UBA04	d__Bacteria;p__Nitrospirota;c__Nitrospiria;o__Nitrospirales;f__UBA8639;g__;s__	non-MTB
GCA_020632635.1_Nitrospiraceae_bacterium_HK-STAS-NITR-1	d__Bacteria;p__Nitrospirota;c__Nitrospiria;o__Nitrospirales;f__UBA8639;g__;s__	non-MTB
GCA_022572725.1_Nitrospinota_bacterium_B18T1B5	d__Bacteria;p__Nitrospirota;c__Nitrospiria;o__Nitrospirales;f__UBA8639;g__;s__	non-MTB
GCA_002238765.1_Nitrospira_sp._bin75	d__Bacteria;p__Nitrospirota;c__Nitrospiria;o__Nitrospirales;f__UBA8639;g__Bin75;s__Bin75 sp002238765	non-MTB
GCA_003695915.1_Nitrospirota_bacterium_J017	d__Bacteria;p__Nitrospirota;c__Nitrospiria;o__Nitrospirales;f__UBA8639;g__J017;s__J017 sp003695915	non-MTB
GCA_003696975.1_Nitrospirota_bacterium_J031	d__Bacteria;p__Nitrospirota;c__Nitrospiria;o__Nitrospirales;f__UBA8639;g__J031;s__J031 sp003696975	non-MTB
GCA_011088105.1_Nitrospirota_bacterium_MH1_Bin19	d__Bacteria;p__Nitrospirota;c__Nitrospiria;o__Nitrospirales;f__UBA8639;g__JAALKI01;s__JAALKI01 sp011088105	non-MTB
GCA_001643555.1_Nitrospirae_bacterium_SPGG5	d__Bacteria;p__Nitrospirota;c__Nitrospiria;o__Nitrospirales;f__UBA8639;g__SPGG5;s__SPGG5 sp001643555	non-MTB
GCA_003228495.1_Nitrospirota_bacterium_SZUA-215	d__Bacteria;p__Nitrospirota;c__Nitrospiria;o__Nitrospirales;f__UBA8639;g__UBA8639;s__UBA8639 sp003228495	non-MTB
GCA_012960925.1_Candidatus_Manganitrophaceae_bacterium_UWMA-0268	d__Bacteria;p__Nitrospirota;c__Nitrospiria;o__SBBL01;f__JAADHI01;g__DUAG01;s__DUAG01 sp012960925	non-MTB
GCA_013151935.1_Candidatus_Manganitrophaceae_bacterium_M_MetaBat.18	d__Bacteria;p__Nitrospirota;c__Nitrospiria;o__SBBL01;f__JAADHI01;g__JAADHI01;s__JAADHI01 sp013151935	non-MTB
GCA_016195485.1_Candidatus_Troglogloeales_bacterium_NC_groundwater_889_Pr1_S2p5_48_16	d__Bacteria;p__Nitrospirota;c__Nitrospiria;o__SBBL01;f__SBBA01;g__JACPZM01;s__JACPZM01 sp016195485	non-MTB
GCA_005239925.1_Candidatus_Troglogloeales_bacterium_Bin_24_1	d__Bacteria;p__Nitrospirota;c__Nitrospiria;o__SBBL01;f__SBBA01;g__SBBA01;s__SBBA01 sp005239925	non-MTB
GCA_005239745.1_Candidatus_Troglogloeales_bacterium_Bin_34_1	d__Bacteria;p__Nitrospirota;c__Nitrospiria;o__SBBL01;f__SBBL01;g__SBBL01;s__SBBL01 sp005239745	non-MTB
GCA_005239595.1_Candidatus_Troglogloeales_bacterium_Bin_6_1_1	d__Bacteria;p__Nitrospirota;c__Nitrospiria;o__SBBL01;f__SBBT01;g__SBBT01;s__SBBT01 sp005239595	non-MTB
GCA_004297235.1_Candidatus_Manganitrophaceae_bacterium_GW715_bin.13	d__Bacteria;p__Nitrospirota;c__Nitrospiria;o__SBBL01;f__SCUR01;g__Manganitrophus;s__Manganitrophus sp004297235	non-MTB
GCA_016217625.1_Nitrospirota_bacterium_NC_groundwater_1775_Pr3_B-0.1um_63_9	d__Bacteria;p__Nitrospirota;c__RBG-16-64-22;o__JACRHK01;f__JACRHK01;g__JACRHK01;s__JACRHK01 sp016217625	non-MTB
GCA_001803795.1_Nitrospirae_bacterium_RBG_16_64_22	d__Bacteria;p__Nitrospirota;c__RBG-16-64-22;o__RBG-16-64-22;f__RBG-16-64-22;g__RBG-16-64-22;s__RBG-16-64-22 sp001803795	non-MTB
GCA_021789595.1_Nitrospirota_bacterium_DBS2-1.bin158	d__Bacteria;p__Nitrospirota;c__Thermodesulfovibrionia;o__;f__;g__;s__	non-MTB
GCA_919902655.1_Thermodesulfovibrionia_bacterium_Hainich-H51-bin227-1	d__Bacteria;p__Nitrospirota;c__Thermodesulfovibrionia;o__JACRGW01;f__JACRGW01;g__;s__	non-MTB
GCA_016212195.1_Nitrospirota_bacterium_NC_groundwater_1761_Pr3_B-0.1um_42_9	d__Bacteria;p__Nitrospirota;c__Thermodesulfovibrionia;o__JACRGW01;f__JACRGW01;g__JACRGW01;s__JACRGW01 sp016212195	non-MTB
GCA_016212095.1_Nitrospirota_bacterium_NC_groundwater_1772_Pr3_B-0.1um_56_14	d__Bacteria;p__Nitrospirota;c__Thermodesulfovibrionia;o__SZUA-242;f__SZUA-242;g__JACRHH01;s__JACRHH01 sp016212095	non-MTB
GCA_003235715.1_Nitrospirota_bacterium_SZUA-242	d__Bacteria;p__Nitrospirota;c__Thermodesulfovibrionia;o__SZUA-242;f__SZUA-242;g__SZUA-242;s__SZUA-242 sp003235715	non-MTB
GCA_020351835.1_Nitrospirota_bacterium_bin746	d__Bacteria;p__Nitrospirota;c__Thermodesulfovibrionia;o__Thermodesulfovibrionales;f__BMS3Bbin05;g__;s__	non-MTB
GCA_002897855.1_bacterium_BMS3Bbin05	d__Bacteria;p__Nitrospirota;c__Thermodesulfovibrionia;o__Thermodesulfovibrionales;f__BMS3Bbin05;g__BMS3Bbin05;s__BMS3Bbin05 sp002897855	non-MTB
GCA_021129835.1_Thermodesulfovibrionales_bacterium_MAG-1293	d__Bacteria;p__Nitrospirota;c__Thermodesulfovibrionia;o__Thermodesulfovibrionales;f__Dissulfurispiraceae;g__;s__	non-MTB
GCA_021791055.1_Nitrospirota_bacterium_FK3.bin35	d__Bacteria;p__Nitrospirota;c__Thermodesulfovibrionia;o__Thermodesulfovibrionales;f__Dissulfurispiraceae;g__;s__	non-MTB
GCA_020062545.1_Thermodesulfovibrionales_bacterium_DeMMO5_1	d__Bacteria;p__Nitrospirota;c__Thermodesulfovibrionia;o__Thermodesulfovibrionales;f__Dissulfurispiraceae;g__Dissulfurispira;s__	non-MTB
GCF_014701235.1_Dissulfurispira_thermophila_T55J	d__Bacteria;p__Nitrospirota;c__Thermodesulfovibrionia;o__Thermodesulfovibrionales;f__Dissulfurispiraceae;g__Dissulfurispira;s__Dissulfurispira thermophila	non-MTB
GCA_003170655.1_Nitrospiraceae_bacterium_fen_1308	d__Bacteria;p__Nitrospirota;c__Thermodesulfovibrionia;o__Thermodesulfovibrionales;f__Dissulfurispiraceae;g__Fen-1308;s__Fen-1308 sp003170655	non-MTB
GCA_021847795.1_Nitrospirota_bacterium_SKS1.bin28	d__Bacteria;p__Nitrospirota;c__Thermodesulfovibrionia;o__Thermodesulfovibrionales;f__Dissulfurispiraceae;g__GCA-2634385;s__	non-MTB
GCA_002634385.1_Nitrospira_sp._Ru_enrich_NS	d__Bacteria;p__Nitrospirota;c__Thermodesulfovibrionia;o__Thermodesulfovibrionales;f__Dissulfurispiraceae;g__GCA-2634385;s__GCA-2634385 sp002634385	non-MTB
GCA_001803635.1_Nitrospirae_bacterium_GWB2_47_37	d__Bacteria;p__Nitrospirota;c__Thermodesulfovibrionia;o__Thermodesulfovibrionales;f__Dissulfurispiraceae;g__GWB2-47-37;s__GWB2-47-37 sp001803635	non-MTB
GCA_009773415.1_Nitrospirota_bacterium_X3_MaxBin.024	d__Bacteria;p__Nitrospirota;c__Thermodesulfovibrionia;o__Thermodesulfovibrionales;f__Dissulfurispiraceae;g__JAAYUK01;s__JAAYUK01 sp009773415	non-MTB
GCA_015233365.1_Nitrospirota_bacterium_nDJH15bin8	d__Bacteria;p__Nitrospirota;c__Thermodesulfovibrionia;o__Thermodesulfovibrionales;f__Dissulfurispiraceae;g__JADFXI01;s__JADFXI01 sp015233365	MTB
GCA_015233655.1_Nitrospirota_bacterium_nDJH13bin21	d__Bacteria;p__Nitrospirota;c__Thermodesulfovibrionia;o__Thermodesulfovibrionales;f__Dissulfurispiraceae;g__JADFXI01;s__JADFXI01 sp015233655	MTB
GCA_016936655.1_Nitrospirota_bacterium_ZodW_Metabat.371	d__Bacteria;p__Nitrospirota;c__Thermodesulfovibrionia;o__Thermodesulfovibrionales;f__Dissulfurispiraceae;g__JAFGXL01;s__JAFGXL01 sp016936655	non-MTB
GCA_002753335.1_Nitrospirae_bacterium_MYbin3	d__Bacteria;p__Nitrospirota;c__Thermodesulfovibrionia;o__Thermodesulfovibrionales;f__Dissulfurispiraceae;g__MYbin3;s__MYbin3 sp002753335	MTB
GCA_015232195.1_Nitrospirota_bacterium_nMYbin1	d__Bacteria;p__Nitrospirota;c__Thermodesulfovibrionia;o__Thermodesulfovibrionales;f__Dissulfurispiraceae;g__MYbin3;s__MYbin3 sp002753335	MTB
GCA_020724365.1_Thermodesulfovibrio_yellowstonii_BE2012_37_10	d__Bacteria;p__Nitrospirota;c__Thermodesulfovibrionia;o__Thermodesulfovibrionales;f__Dissulfurispiraceae;g__PNNP01;s__	non-MTB
GCA_013824325.1_Thermodesulfovibrio_sp._SW.3.61	d__Bacteria;p__Nitrospirota;c__Thermodesulfovibrionia;o__Thermodesulfovibrionales;f__Dissulfurispiraceae;g__PNNP01;s__PNNP01 sp013824325	non-MTB
GCA_002299835.1_Nitrospiraceae_bacterium_UBA665	d__Bacteria;p__Nitrospirota;c__Thermodesulfovibrionia;o__Thermodesulfovibrionales;f__Dissulfurispiraceae;g__UBA665;s__UBA665 sp002299835	non-MTB
GCA_013349595.1_Nitrospirota_bacterium_MAG_10313_ntr_31	d__Bacteria;p__Nitrospirota;c__Thermodesulfovibrionia;o__Thermodesulfovibrionales;f__DUZI01;g__DUZI01;s__DUZI01 sp013349595	MTB
GCA_002897935.1_bacterium_BMS3Abin08	d__Bacteria;p__Nitrospirota;c__Thermodesulfovibrionia;o__Thermodesulfovibrionales;f__JdFR-85;g__BMS3Abin08;s__BMS3Abin08 sp002897935	non-MTB
GCA_002898135.1_bacterium_BMS3Bbin07	d__Bacteria;p__Nitrospirota;c__Thermodesulfovibrionia;o__Thermodesulfovibrionales;f__JdFR-85;g__BMS3Bbin07;s__BMS3Bbin07 sp002898135	non-MTB
GCA_011321725.1_Nitrospirota_bacterium_HyVt-545	d__Bacteria;p__Nitrospirota;c__Thermodesulfovibrionia;o__Thermodesulfovibrionales;f__JdFR-85;g__JAADHP01;s__JAADHP01 sp011321725	non-MTB
GCA_013151495.1_Nitrospirota_bacterium_M_MetaBat.26	d__Bacteria;p__Nitrospirota;c__Thermodesulfovibrionia;o__Thermodesulfovibrionales;f__JdFR-85;g__JAADIE01;s__JAADIE01 sp013151495	non-MTB
GCA_002011745.1_Nitrospirae_bacterium_JdFR-85	d__Bacteria;p__Nitrospirota;c__Thermodesulfovibrionia;o__Thermodesulfovibrionales;f__JdFR-85;g__JdFR-85;s__JdFR-85 sp002011745	non-MTB
GCA_015492515.1_Nitrospirota_bacterium_S146_64	d__Bacteria;p__Nitrospirota;c__Thermodesulfovibrionia;o__Thermodesulfovibrionales;f__JdFR-85;g__S146-64;s__S146-64 sp015492515	non-MTB
GCA_016207905.1_Nitrospirota_bacterium_NC_groundwater_1557_Pr4_S-0.65um_43_18	d__Bacteria;p__Nitrospirota;c__Thermodesulfovibrionia;o__Thermodesulfovibrionales;f__JdFR-86;g__JACQZC01;s__JACQZC01 sp016207905	non-MTB
GCA_002011815.1_Nitrospirae_bacterium_JdFR-86	d__Bacteria;p__Nitrospirota;c__Thermodesulfovibrionia;o__Thermodesulfovibrionales;f__JdFR-86;g__JdFR-86;s__JdFR-86 sp002011815	non-MTB
GCA_021788025.1_Nitrospirota_bacterium_DBS2-1.bin64	d__Bacteria;p__Nitrospirota;c__Thermodesulfovibrionia;o__Thermodesulfovibrionales;f__JdFR-88;g__JACWAF01;s__	non-MTB
GCA_021789215.1_Nitrospirota_bacterium_DBS2-1.bin166	d__Bacteria;p__Nitrospirota;c__Thermodesulfovibrionia;o__Thermodesulfovibrionales;f__JdFR-88;g__JACWAF01;s__	non-MTB
GCA_021789555.1_Nitrospirota_bacterium_DBS2-1.bin159	d__Bacteria;p__Nitrospirota;c__Thermodesulfovibrionia;o__Thermodesulfovibrionales;f__JdFR-88;g__JACWAF01;s__	non-MTB
GCA_021789735.1_Nitrospirota_bacterium_DBS2-1.bin140	d__Bacteria;p__Nitrospirota;c__Thermodesulfovibrionia;o__Thermodesulfovibrionales;f__JdFR-88;g__JACWAF01;s__	non-MTB
GCA_014874185.1_Nitrospirota_bacterium_B_NIT_04	d__Bacteria;p__Nitrospirota;c__Thermodesulfovibrionia;o__Thermodesulfovibrionales;f__JdFR-88;g__JACWAF01;s__JACWAF01 sp014874185	non-MTB
GCA_002011795.1_Nitrospirae_bacterium_JdFR-88	d__Bacteria;p__Nitrospirota;c__Thermodesulfovibrionia;o__Thermodesulfovibrionales;f__JdFR-88;g__JdFR-88;s__JdFR-88 sp002011795	non-MTB
GCA_000960725.1_Candidatus_Magnetoovum_chiemensis_CS-04	d__Bacteria;p__Nitrospirota;c__Thermodesulfovibrionia;o__Thermodesulfovibrionales;f__Magnetobacteriaceae;g__;s__	MTB
GCA_029001845.1_Candidatus_Magnetocorallium_paracelense_XS-1	d__Bacteria;p__Nitrospirota;c__Thermodesulfovibrionia;o__Thermodesulfovibrionales;f__Magnetobacteriaceae;g__;s__	MTB
GCA_022321325.1_Candidatus_Magnetominusculus_sp._LBB02	d__Bacteria;p__Nitrospirota;c__Thermodesulfovibrionia;o__Thermodesulfovibrionales;f__Magnetobacteriaceae;g__HCH-1;s__	MTB
GCA_001541255.1_Candidatus_Magnetominusculus_xianensis_HCH-1	d__Bacteria;p__Nitrospirota;c__Thermodesulfovibrionia;o__Thermodesulfovibrionales;f__Magnetobacteriaceae;g__HCH-1;s__HCH-1 sp001541255	MTB
GCA_002753435.1_Nitrospirota_bacterium_HCHbin1	d__Bacteria;p__Nitrospirota;c__Thermodesulfovibrionia;o__Thermodesulfovibrionales;f__Magnetobacteriaceae;g__HCH-1;s__HCH-1 sp001541255	MTB
GCA_015232615.1_Nitrospirota_bacterium_nHCHbin2	d__Bacteria;p__Nitrospirota;c__Thermodesulfovibrionia;o__Thermodesulfovibrionales;f__Magnetobacteriaceae;g__HCH-1;s__HCH-1 sp001541255	MTB
GCA_002753305.1_Nitrospirae_bacterium_MYbin6	d__Bacteria;p__Nitrospirota;c__Thermodesulfovibrionia;o__Thermodesulfovibrionales;f__Magnetobacteriaceae;g__HCH-1;s__HCH-1 sp002753305	MTB
GCA_015232115.1_Nitrospirota_bacterium_nMYbin6	d__Bacteria;p__Nitrospirota;c__Thermodesulfovibrionia;o__Thermodesulfovibrionales;f__Magnetobacteriaceae;g__HCH-1;s__HCH-1 sp002753305	MTB
GCA_015233015.1_Nitrospirota_bacterium_nDJH8bin6	d__Bacteria;p__Nitrospirota;c__Thermodesulfovibrionia;o__Thermodesulfovibrionales;f__Magnetobacteriaceae;g__HCH-1;s__HCH-1 sp015233015	MTB
GCA_015233045.1_Nitrospirota_bacterium_nDJH8bin13	d__Bacteria;p__Nitrospirota;c__Thermodesulfovibrionia;o__Thermodesulfovibrionales;f__Magnetobacteriaceae;g__HCH-1;s__HCH-1 sp015233045	MTB
GCA_015233265.1_Nitrospirota_bacterium_nDJH5bin4	d__Bacteria;p__Nitrospirota;c__Thermodesulfovibrionia;o__Thermodesulfovibrionales;f__Magnetobacteriaceae;g__HCH-1;s__HCH-1 sp015233265	MTB
GCA_015233485.1_Nitrospirota_bacterium_nDJH14bin7	d__Bacteria;p__Nitrospirota;c__Thermodesulfovibrionia;o__Thermodesulfovibrionales;f__Magnetobacteriaceae;g__HCH-1;s__HCH-1 sp015233485	MTB
GCA_015233685.1_Nitrospirota_bacterium_nDJH13bin15	d__Bacteria;p__Nitrospirota;c__Thermodesulfovibrionia;o__Thermodesulfovibrionales;f__Magnetobacteriaceae;g__HCH-1;s__HCH-1 sp015233685	MTB
GCA_004376055.2_Nitrospirales_bacterium_LBB_01	d__Bacteria;p__Nitrospirota;c__Thermodesulfovibrionia;o__Thermodesulfovibrionales;f__Magnetobacteriaceae;g__JADFXG01;s__	MTB
GCA_015233245.1_Nitrospirota_bacterium_nDJH6bin1	d__Bacteria;p__Nitrospirota;c__Thermodesulfovibrionia;o__Thermodesulfovibrionales;f__Magnetobacteriaceae;g__JADFXG01;s__JADFXG01 sp015233245	MTB
GCA_015232995.1_Nitrospirota_bacterium_nDJH8bin8	d__Bacteria;p__Nitrospirota;c__Thermodesulfovibrionia;o__Thermodesulfovibrionales;f__Magnetobacteriaceae;g__JADFXG01;s__JADFXG01 sp015233895	MTB
GCA_015233555.1_Nitrospirota_bacterium_nDJH14bin5	d__Bacteria;p__Nitrospirota;c__Thermodesulfovibrionia;o__Thermodesulfovibrionales;f__Magnetobacteriaceae;g__JADFXG01;s__JADFXG01 sp015233895	MTB
GCA_015233895.1_Nitrospirota_bacterium_nDJH13bin19	d__Bacteria;p__Nitrospirota;c__Thermodesulfovibrionia;o__Thermodesulfovibrionales;f__Magnetobacteriaceae;g__JADFXG01;s__JADFXG01 sp015233895	MTB
GCA_015233615.1_Nitrospirota_bacterium_nDJH13bin3	d__Bacteria;p__Nitrospirota;c__Thermodesulfovibrionia;o__Thermodesulfovibrionales;f__Magnetobacteriaceae;g__JADFXJ01;s__JADFXJ01 sp015233615	MTB
GCA_015232945.1_Nitrospirota_bacterium_nDJH8bin7	d__Bacteria;p__Nitrospirota;c__Thermodesulfovibrionia;o__Thermodesulfovibrionales;f__Magnetobacteriaceae;g__JADFXP01;s__JADFXP01 sp015233465	MTB
GCA_015233465.1_Nitrospirota_bacterium_nDJH14bin9	d__Bacteria;p__Nitrospirota;c__Thermodesulfovibrionia;o__Thermodesulfovibrionales;f__Magnetobacteriaceae;g__JADFXP01;s__JADFXP01 sp015233465	MTB
GCA_000963235.1_Candidatus_Magnetobacterium_bavaricum_TM-1	d__Bacteria;p__Nitrospirota;c__Thermodesulfovibrionia;o__Thermodesulfovibrionales;f__Magnetobacteriaceae;g__Magnetobacterium;s__	MTB
GCA_000714715.1_Candidatus_Magnetobacterium_casensis_MYR-1	d__Bacteria;p__Nitrospirota;c__Thermodesulfovibrionia;o__Thermodesulfovibrionales;f__Magnetobacteriaceae;g__Magnetobacterium;s__Magnetobacterium casensis	MTB
GCA_002753455.1_Nitrospirota_bacterium_MYbin2	d__Bacteria;p__Nitrospirota;c__Thermodesulfovibrionia;o__Thermodesulfovibrionales;f__Magnetobacteriaceae;g__Magnetobacterium;s__Magnetobacterium casensis	MTB
GCA_015232185.1_Nitrospirota_bacterium_nMYbin2	d__Bacteria;p__Nitrospirota;c__Thermodesulfovibrionia;o__Thermodesulfovibrionales;f__Magnetobacteriaceae;g__Magnetobacterium;s__Magnetobacterium casensis	MTB
GCA_002753395.1_Nitrospirae_bacterium_MYbinv3	d__Bacteria;p__Nitrospirota;c__Thermodesulfovibrionia;o__Thermodesulfovibrionales;f__Magnetobacteriaceae;g__Magnetobacterium;s__Magnetobacterium sp002753395	MTB
GCA_015232145.1_Nitrospirota_bacterium_nMYbin4	d__Bacteria;p__Nitrospirota;c__Thermodesulfovibrionia;o__Thermodesulfovibrionales;f__Magnetobacteriaceae;g__Magnetobacterium;s__Magnetobacterium sp002753395	MTB
GCA_002753685.1_Nitrospirota_bacterium_DC0425bin1	d__Bacteria;p__Nitrospirota;c__Thermodesulfovibrionia;o__Thermodesulfovibrionales;f__Magnetobacteriaceae;g__Magnetobacterium;s__Magnetobacterium sp002753685	MTB
GCA_015233985.1_Nitrospirota_bacterium_nDC0425bin1	d__Bacteria;p__Nitrospirota;c__Thermodesulfovibrionia;o__Thermodesulfovibrionales;f__Magnetobacteriaceae;g__Magnetobacterium;s__Magnetobacterium sp002753685	MTB
GCA_018606785.1_Candidatus_Magnetobacterium_sp._XYR	d__Bacteria;p__Nitrospirota;c__Thermodesulfovibrionia;o__Thermodesulfovibrionales;f__Magnetobacteriaceae;g__Magnetobacterium;s__Magnetobacterium sp002753685	MTB
LHC-1	d__Bacteria;p__Nitrospirota;c__Thermodesulfovibrionia;o__Thermodesulfovibrionales;f__Magnetobacteriaceae;g__Magnetobacterium;s__Magnetobacterium sp002753685	MTB
GCA_015232165.1_Nitrospirota_bacterium_nMYbin3	d__Bacteria;p__Nitrospirota;c__Thermodesulfovibrionia;o__Thermodesulfovibrionales;f__Magnetobacteriaceae;g__Magnetobacterium;s__Magnetobacterium sp015232165	MTB
GCA_015233455.1_Nitrospirota_bacterium_nDJH15bin2	d__Bacteria;p__Nitrospirota;c__Thermodesulfovibrionia;o__Thermodesulfovibrionales;f__Magnetobacteriaceae;g__Magnetobacterium;s__Magnetobacterium sp015233725	MTB
GCA_015233725.1_Nitrospirota_bacterium_nDJH13bin1	d__Bacteria;p__Nitrospirota;c__Thermodesulfovibrionia;o__Thermodesulfovibrionales;f__Magnetobacteriaceae;g__Magnetobacterium;s__Magnetobacterium sp015233725	MTB
GCA_018606805.1_Candidatus_Magnetobacterium_sp._XYC	d__Bacteria;p__Nitrospirota;c__Thermodesulfovibrionia;o__Thermodesulfovibrionales;f__Magnetobacteriaceae;g__XYC;s__XYC sp018606805	MTB
GCA_002780895.1_Nitrospirae_bacterium_CG02_land_8_20_14_3_00_41_53	d__Bacteria;p__Nitrospirota;c__Thermodesulfovibrionia;o__Thermodesulfovibrionales;f__SM23-35;g__0-14-3-00-41-53;s__0-14-3-00-41-53 sp002780895	non-MTB
GCA_013388605.1_Nitrospirota_bacterium_L.E.D.9	d__Bacteria;p__Nitrospirota;c__Thermodesulfovibrionia;o__Thermodesulfovibrionales;f__SM23-35;g__JACAEY01;s__JACAEY01 sp013388605	non-MTB
GCA_013388455.1_Nitrospirota_bacterium_L.E.N.7	d__Bacteria;p__Nitrospirota;c__Thermodesulfovibrionia;o__Thermodesulfovibrionales;f__SM23-35;g__JACAFF01;s__JACAFF01 sp013388455	non-MTB
GCA_016212245.1_Nitrospirota_bacterium_NC_groundwater_1759_Pr3_B-0.1um_42_15	d__Bacteria;p__Nitrospirota;c__Thermodesulfovibrionia;o__Thermodesulfovibrionales;f__SM23-35;g__JACRGU01;s__JACRGU01 sp016212245	non-MTB
GCA_014859105.1_Nitrospirota_bacterium_Kmv42	d__Bacteria;p__Nitrospirota;c__Thermodesulfovibrionia;o__Thermodesulfovibrionales;f__SM23-35;g__Kmv42;s__Kmv42 sp014859105	non-MTB
GCA_001805125.1_Nitrospirae_bacterium_RBG_13_39_12	d__Bacteria;p__Nitrospirota;c__Thermodesulfovibrionia;o__Thermodesulfovibrionales;f__SM23-35;g__RBG-13-39-12;s__RBG-13-39-12 sp001805125	non-MTB
GCA_022013235.1_Thermodesulfovibrionales_bacterium_bin_S2.74	d__Bacteria;p__Nitrospirota;c__Thermodesulfovibrionia;o__Thermodesulfovibrionales;f__SM23-35;g__UBA2194;s__	non-MTB
GCA_002328665.1_Nitrospiraceae_bacterium_UBA2194	d__Bacteria;p__Nitrospirota;c__Thermodesulfovibrionia;o__Thermodesulfovibrionales;f__SM23-35;g__UBA2194;s__UBA2194 sp002328665	non-MTB
GCA_013388435.1_Nitrospirota_bacterium_L.E.N.5_1	d__Bacteria;p__Nitrospirota;c__Thermodesulfovibrionia;o__Thermodesulfovibrionales;f__SM23-35;g__UBA2194;s__UBA2194 sp013388435	non-MTB
GCA_016873615.1_Nitrospira_sp._K_DeepCast_150m_m2_200	d__Bacteria;p__Nitrospirota;c__Thermodesulfovibrionia;o__Thermodesulfovibrionales;f__SM23-35;g__UBA2194;s__UBA2194 sp016873615	non-MTB
GCA_018262395.1_Nitrospirota_bacterium_CTSoil_099	d__Bacteria;p__Nitrospirota;c__Thermodesulfovibrionia;o__Thermodesulfovibrionales;f__SM23-35;g__UBA2194;s__UBA2194 sp018262395	non-MTB
GCA_016873575.1_Nitrospira_sp._M_DeepCast_200m_m2_046	d__Bacteria;p__Nitrospirota;c__Thermodesulfovibrionia;o__Thermodesulfovibrionales;f__SM23-35;g__VGWY01;s__VGWY01 sp016873575	non-MTB
GCA_016873595.1_Nitrospira_sp._K_DeepCast_250m_m1_045	d__Bacteria;p__Nitrospirota;c__Thermodesulfovibrionia;o__Thermodesulfovibrionales;f__SM23-35;g__VGWZ01;s__VGWZ01 sp016873595	non-MTB
GCA_002339325.1_Nitrospiraceae_bacterium_UBA2600	d__Bacteria;p__Nitrospirota;c__Thermodesulfovibrionia;o__Thermodesulfovibrionales;f__Thermodesulfovibrionaceae;g__Thermodesulfovibrio;s__Thermodesulfovibrio sp002339325	non-MTB
GCA_020723925.1_Nitrospira_japonica_DR5_44_14	d__Bacteria;p__Nitrospirota;c__Thermodesulfovibrionia;o__Thermodesulfovibrionales;f__UBA1546;g__;s__	non-MTB
GCA_021373015.1_Nitrospiraceae_bacterium_bin.188	d__Bacteria;p__Nitrospirota;c__Thermodesulfovibrionia;o__Thermodesulfovibrionales;f__UBA1546;g__;s__	non-MTB
GCA_021824065.1_Nitrospirota_bacterium_WY5.bin134	d__Bacteria;p__Nitrospirota;c__Thermodesulfovibrionia;o__Thermodesulfovibrionales;f__UBA1546;g__;s__	non-MTB
GCA_016208875.1_Nitrospirota_bacterium_NC_groundwater_1506_Pr4_B-0.1um_42_4	d__Bacteria;p__Nitrospirota;c__Thermodesulfovibrionia;o__Thermodesulfovibrionales;f__UBA1546;g__JACQXD01;s__JACQXD01 sp016208875	non-MTB
GCA_016208915.1_Nitrospirota_bacterium_NC_groundwater_1507_Pr4_B-0.1um_42_5	d__Bacteria;p__Nitrospirota;c__Thermodesulfovibrionia;o__Thermodesulfovibrionales;f__UBA1546;g__JACQXE01;s__JACQXE01 sp016208915	non-MTB
GCA_004298625.1_Nitrospirota_bacterium_FW300_bin.22	d__Bacteria;p__Nitrospirota;c__Thermodesulfovibrionia;o__Thermodesulfovibrionales;f__UBA1546;g__SCSY01;s__SCSY01 sp004298625	non-MTB
GCA_001805105.1_Nitrospirae_bacterium_GWF2_44_13	d__Bacteria;p__Nitrospirota;c__Thermodesulfovibrionia;o__Thermodesulfovibrionales;f__UBA1546;g__UBA1546;s__UBA1546 sp001805105	non-MTB
GCA_020347665.1_Nitrospiraceae_bacterium_bin398	d__Bacteria;p__Nitrospirota;c__Thermodesulfovibrionia;o__Thermodesulfovibrionales;f__UBA6898;g__;s__	non-MTB
GCA_024275975.1_Nitrospirota_bacterium_Dive96_bin3.242	d__Bacteria;p__Nitrospirota;c__Thermodesulfovibrionia;o__Thermodesulfovibrionales;f__UBA6898;g__GWC2-42-7;s__	MTB
GCA_021813425.1_Nitrospirota_bacterium_WY4.bin7	d__Bacteria;p__Nitrospirota;c__Thermodesulfovibrionia;o__Thermodesulfovibrionales;f__UBA6898;g__GWC2-42-7;s__	non-MTB
GCA_001803645.1_Nitrospirae_bacterium_GWC2_42_7	d__Bacteria;p__Nitrospirota;c__Thermodesulfovibrionia;o__Thermodesulfovibrionales;f__UBA6898;g__GWC2-42-7;s__GWC2-42-7 sp001803645	non-MTB
GCA_002839535.1_Nitrospira_bacterium_HGW-Nitrospira-1	d__Bacteria;p__Nitrospirota;c__Thermodesulfovibrionia;o__Thermodesulfovibrionales;f__UBA6898;g__GW-Nitrospira-1;s__GW-Nitrospira-1 sp002839535	non-MTB
GCA_016217695.1_Nitrospirota_bacterium_NC_groundwater_1769_Pr3_B-0.1um_50_9	d__Bacteria;p__Nitrospirota;c__Thermodesulfovibrionia;o__Thermodesulfovibrionales;f__UBA6898;g__JACRHE01;s__JACRHE01 sp016217695	non-MTB
GCA_003153275.1_Nitrospiraceae_bacterium_palsa_1316	d__Bacteria;p__Nitrospirota;c__Thermodesulfovibrionia;o__Thermodesulfovibrionales;f__UBA6898;g__PALSA-1316;s__PALSA-1316 sp003153275	non-MTB
GCA_021783515.1_Nitrospirota_bacterium_BP4.bin66	d__Bacteria;p__Nitrospirota;c__Thermodesulfovibrionia;o__Thermodesulfovibrionales;f__UBA6898;g__Sulfobium;s__	non-MTB
GCA_021825365.1_Nitrospirota_bacterium_WY3.bin121	d__Bacteria;p__Nitrospirota;c__Thermodesulfovibrionia;o__Thermodesulfovibrionales;f__UBA6898;g__Sulfobium;s__	non-MTB
GCA_002448975.1_Nitrospiraceae_bacterium_UBA6898	d__Bacteria;p__Nitrospirota;c__Thermodesulfovibrionia;o__Thermodesulfovibrionales;f__UBA6898;g__UBA6898;s__UBA6898 sp002448975	non-MTB
GCA_021790195.1_Nitrospirota_bacterium_DBS2-1.bin112	d__Bacteria;p__Nitrospirota;c__Thermodesulfovibrionia;o__Thermodesulfovibrionales;f__UBA9159;g__;s__	non-MTB
GCA_023382175.1_Nitrospirota_bacterium_FK_Sedi_A_Bin.59	d__Bacteria;p__Nitrospirota;c__Thermodesulfovibrionia;o__Thermodesulfovibrionales;f__UBA9159;g__;s__	non-MTB
GCA_023475105.1_Nitrospirota_bacterium_FK_Sedi_B_Bin.60	d__Bacteria;p__Nitrospirota;c__Thermodesulfovibrionia;o__Thermodesulfovibrionales;f__UBA9159;g__;s__	non-MTB
GCA_919901585.1_Thermodesulfovibrionales_bacterium_Hainich-H32-bin144-1	d__Bacteria;p__Nitrospirota;c__Thermodesulfovibrionia;o__Thermodesulfovibrionales;f__UBA9159;g__;s__	non-MTB
GCA_003453735.1_Nitrospiraceae_bacterium_UBA9159	d__Bacteria;p__Nitrospirota;c__Thermodesulfovibrionia;o__Thermodesulfovibrionales;f__UBA9159;g__UBA9159;s__UBA9159 sp003453735	non-MTB
GCA_002897775.1_bacterium_BMS3Bbin08	d__Bacteria;p__Nitrospirota;c__Thermodesulfovibrionia;o__UBA6902;f__BMS3Bbin08;g__BMS3Bbin08;s__BMS3Bbin08 sp002897775	non-MTB
GCA_016208845.1_Nitrospirota_bacterium_NC_groundwater_1510_Pr4_B-0.1um_44_3	d__Bacteria;p__Nitrospirota;c__Thermodesulfovibrionia;o__UBA6902;f__BMS3Bbin08;g__JACQXH01;s__JACQXH01 sp016208845	non-MTB
GCA_016208965.1_Nitrospirota_bacterium_NC_groundwater_1504_Pr4_B-0.1um_40_11	d__Bacteria;p__Nitrospirota;c__Thermodesulfovibrionia;o__UBA6902;f__DSMQ01;g__JACQXB01;s__JACQXB01 sp016208965	non-MTB
GCA_016208855.1_Nitrospirota_bacterium_NC_groundwater_1508_Pr4_B-0.1um_43_4	d__Bacteria;p__Nitrospirota;c__Thermodesulfovibrionia;o__UBA6902;f__DSMQ01;g__JACQXF01;s__JACQXF01 sp016208855	non-MTB
GCA_016207865.1_Nitrospirota_bacterium_NC_groundwater_1558_Pr4_S-0.65um_44_7	d__Bacteria;p__Nitrospirota;c__Thermodesulfovibrionia;o__UBA6902;f__DSMQ01;g__JACRGX01;s__JACRGX01 sp016207865	non-MTB
GCA_016214355.1_Nitrospirota_bacterium_NC_groundwater_1963_Pr3_S-0.2um_42_3	d__Bacteria;p__Nitrospirota;c__Thermodesulfovibrionia;o__UBA6902;f__DSMQ01;g__JACROO01;s__JACROO01 sp016214355	non-MTB
GCA_016214385.1_Nitrospirota_bacterium_NC_groundwater_1964_Pr3_S-0.2um_43_3	d__Bacteria;p__Nitrospirota;c__Thermodesulfovibrionia;o__UBA6902;f__JACROP01;g__JACROP01;s__JACROP01 sp016214385	non-MTB
GCA_001303405.1_Nitrospira_bacterium_SG8_35_4	d__Bacteria;p__Nitrospirota;c__Thermodesulfovibrionia;o__UBA6902;f__UBA6902;g__;s__	MTB
GCA_020346765.1_Nitrospiraceae_bacterium_bin1476	d__Bacteria;p__Nitrospirota;c__Thermodesulfovibrionia;o__UBA6902;f__UBA6902;g__;s__	non-MTB
GCA_020354155.1_Nitrospiraceae_bacterium_bin899	d__Bacteria;p__Nitrospirota;c__Thermodesulfovibrionia;o__UBA6902;f__UBA6902;g__;s__	non-MTB
GCA_024277515.1_Nitrospirota_bacterium_Dive96_bin10.277	d__Bacteria;p__Nitrospirota;c__Thermodesulfovibrionia;o__UBA6902;f__UBA6902;g__;s__	non-MTB
GCA_945786855.1_Thermodesulfovibrionia_bacterium_FCS_M_Nitrospirota_07	d__Bacteria;p__Nitrospirota;c__Thermodesulfovibrionia;o__UBA6902;f__UBA6902;g__;s__	non-MTB
GCA_002897895.1_bacterium_BMS3Abin06	d__Bacteria;p__Nitrospirota;c__Thermodesulfovibrionia;o__UBA6902;f__UBA6902;g__BMS3ABIN06;s__BMS3ABIN06 sp002897895	non-MTB
GCA_002897915.1_bacterium_BMS3Bbin09	d__Bacteria;p__Nitrospirota;c__Thermodesulfovibrionia;o__UBA6902;f__UBA6902;g__BMS3Abin09;s__BMS3Abin09 sp002897915	non-MTB
GCA_003354025.1_Nitrospirota_bacterium_Glo_13	d__Bacteria;p__Nitrospirota;c__Thermodesulfovibrionia;o__UBA6902;f__UBA6902;g__Glo-13;s__Glo-13 sp003354025	non-MTB
GCA_013152795.1_Deferribacteres_bacterium_M_MaxBin.054	d__Bacteria;p__Nitrospirota;c__Thermodesulfovibrionia;o__UBA6902;f__UBA6902;g__JAADFS01;s__JAADFS01 sp013152795	non-MTB
GCA_016784355.1_Nitrospira_sp._BS150m-G55	d__Bacteria;p__Nitrospirota;c__Thermodesulfovibrionia;o__UBA6902;f__UBA6902;g__JACNKH01;s__JACNKH01 sp014382155	non-MTB
GCA_016207885.1_Nitrospirota_bacterium_NC_groundwater_1559_Pr4_S-0.65um_46_15	d__Bacteria;p__Nitrospirota;c__Thermodesulfovibrionia;o__UBA6902;f__UBA6902;g__JACQZG01;s__JACQZG01 sp016207885	non-MTB
GCA_016222905.1_Nitrospirota_bacterium_NC_groundwater_2000_Pr3_S-0.65um_44_7	d__Bacteria;p__Nitrospirota;c__Thermodesulfovibrionia;o__UBA6902;f__UBA6902;g__JACRPZ01;s__JACRPZ01 sp016222905	non-MTB
GCA_002011735.1_Nitrospirae_bacterium_JdFR-81	d__Bacteria;p__Nitrospirota;c__Thermodesulfovibrionia;o__UBA6902;f__UBA6902;g__JdFR-81;s__JdFR-81 sp002011735	non-MTB
GCA_003599275.1_Nitrospiraceae_bacterium_SURF_45	d__Bacteria;p__Nitrospirota;c__Thermodesulfovibrionia;o__UBA6902;f__UBA6902;g__SURF-23;s__SURF-23 sp003599275	non-MTB
GCA_002451135.1_Nitrospiraceae_bacterium_UBA6902	d__Bacteria;p__Nitrospirota;c__Thermodesulfovibrionia;o__UBA6902;f__UBA6902;g__UBA6902;s__UBA6902 sp002451135	non-MTB
GCA_021784575.1_Nitrospirota_bacterium_DBS2-1.bin100	d__Bacteria;p__Nitrospirota;c__UBA9217;o__JACRHJ01;f__JACRHJ01;g__;s__	non-MTB
GCA_016212105.1_Nitrospirota_bacterium_NC_groundwater_1774_Pr3_B-0.1um_61_24	d__Bacteria;p__Nitrospirota;c__UBA9217;o__JACRHJ01;f__JACRHJ01;g__JACRHJ01;s__JACRHJ01 sp016212105	non-MTB
GCA_001805085.1_Nitrospirae_bacterium_GWC2_57_9	d__Bacteria;p__Nitrospirota;c__UBA9217;o__UBA9217;f__UBA9217;g__;s__	non-MTB
GCA_021783455.1_Nitrospirota_bacterium_BP4.bin67	d__Bacteria;p__Nitrospirota;c__UBA9217;o__UBA9217;f__UBA9217;g__;s__	non-MTB
GCA_021814615.1_Nitrospirota_bacterium_WY3.bin154	d__Bacteria;p__Nitrospirota;c__UBA9217;o__UBA9217;f__UBA9217;g__;s__	non-MTB
GCA_919901555.1_Nitrospiria_bacterium_Hainich-H41-bin024-1	d__Bacteria;p__Nitrospirota;c__UBA9217;o__UBA9217;f__UBA9217;g__;s__	non-MTB
GCA_023229435.1_Nitrospirota_bacterium_SO_2017_GW3_bin_4	d__Bacteria;p__Nitrospirota;c__UBA9217;o__UBA9217;f__UBA9217;g__GWC2-56-14;s__	non-MTB
GCA_001803705.1_Nitrospirae_bacterium_GWC2_56_14	d__Bacteria;p__Nitrospirota;c__UBA9217;o__UBA9217;f__UBA9217;g__GWC2-56-14;s__GWC2-56-14 sp001803705	non-MTB
GCA_001805055.1_Nitrospirae_bacterium_GWC2_57_13	d__Bacteria;p__Nitrospirota;c__UBA9217;o__UBA9217;f__UBA9217;g__GWC2-57-13;s__GWC2-57-13 sp001805055	non-MTB
GCA_013334545.1_Nitrospirota_bacterium_W9_Combined_metabat2_096	d__Bacteria;p__Nitrospirota;c__UBA9217;o__UBA9217;f__UBA9217;g__JAAXXJ01;s__JAAXXJ01 sp013334545	non-MTB
GCA_003454665.1_Nitrospiraceae_bacterium_UBA9217	d__Bacteria;p__Nitrospirota;c__UBA9217;o__UBA9217;f__UBA9217;g__UBA9217;s__UBA9217 sp003454665	non-MTB
