# Supplementary material for: Linking morphology, genome, and metabolic activity of uncultured magnetotactic Nitrospirota at the single-cell level
Source: Microbiome. 2024 Aug 24;12:158. doi: 10.1186/s40168-024-01837-6 (PMC11344931; doi:10.1186/s40168-024-01837-6)
Supplement: Supplementary file 4 — Additional file 3: Supplementary file data sheet 2. ANI analysis of LHC-1 and available Nitrospirota MTB genomes. [file 40168_2024_1837_MOESM3_ESM.xlsx]

## Sheet: Sheet1
	GCA_013349595.1_Nitrospirota_bacterium_MAG_10313_ntr_31	GCA_015233365.1_Nitrospirota_bacterium_nDJH15bin8	GCA_015233655.1_Nitrospirota_bacterium_nDJH13bin21	GCA_002753335.1_Nitrospirae_bacterium_MYbin3	GCA_015232195.1_Nitrospirota_bacterium_nMYbin1	GCA_029001845.1_Candidatus_Magnetocorallium_paracelense_XS-1	GCA_000960725.1_Candidatus_Magnetoovum_chiemensis_CS-04	GCA_004376055.2_Nitrospirales_bacterium_LBB_01	GCA_015233245.1_Nitrospirota_bacterium_nDJH6bin1	GCA_015233555.1_Nitrospirota_bacterium_nDJH14bin5	GCA_015232995.1_Nitrospirota_bacterium_nDJH8bin8	GCA_015233895.1_Nitrospirota_bacterium_nDJH13bin19	GCA_015233615.1_Nitrospirota_bacterium_nDJH13bin3	GCA_015232945.1_Nitrospirota_bacterium_nDJH8bin7	GCA_015233465.1_Nitrospirota_bacterium_nDJH14bin9	GCA_000963235.1_Candidatus_Magnetobacterium_bavaricum_TM-1	GCA_002753455.1_Nitrospirota_bacterium_MYbin2	GCA_015232185.1_Nitrospirota_bacterium_nMYbin2	GCA_000714715.1_Candidatus_Magnetobacterium_casensis_MYR-1	GCA_002753395.1_Nitrospirae_bacterium_MYbinv3	GCA_015232145.1_Nitrospirota_bacterium_nMYbin4	GCA_002753685.1_Nitrospirota_bacterium_DC0425bin1	LHC-1	GCA_018606785.1_Candidatus_Magnetobacterium_sp._XYR	GCA_015233985.1_Nitrospirota_bacterium_nDC0425bin1	GCA_015232165.1_Nitrospirota_bacterium_nMYbin3	GCA_015233725.1_Nitrospirota_bacterium_nDJH13bin1	GCA_015233455.1_Nitrospirota_bacterium_nDJH15bin2	GCA_015232115.1_Nitrospirota_bacterium_nMYbin6	GCA_002753305.1_Nitrospirae_bacterium_MYbin6	GCA_015233015.1_Nitrospirota_bacterium_nDJH8bin6	GCA_015233045.1_Nitrospirota_bacterium_nDJH8bin13	GCA_015233265.1_Nitrospirota_bacterium_nDJH5bin4	GCA_015233485.1_Nitrospirota_bacterium_nDJH14bin7	GCA_015233685.1_Nitrospirota_bacterium_nDJH13bin15	GCA_022321325.1_Candidatus_Magnetominusculus_sp._LBB02	GCA_002753435.1_Nitrospirota_bacterium_HCHbin1	GCA_015232615.1_Nitrospirota_bacterium_nHCHbin2	GCA_001541255.1_Candidatus_Magnetominusculus_xianensis_HCH-1	GCA_018606805.1_Candidatus_Magnetobacterium_sp._XYC	GCA_024275975.1_Nitrospirota_bacterium_Dive96_bin3.242	GCA_001303405.1_Nitrospira_bacterium_SG8_35_4
GCA_013349595.1_Nitrospirota_bacterium_MAG_10313_ntr_31	100
GCA_015233365.1_Nitrospirota_bacterium_nDJH15bin8		100	77.0294
GCA_015233655.1_Nitrospirota_bacterium_nDJH13bin21		76.9029	100
GCA_002753335.1_Nitrospirae_bacterium_MYbin3				100	99.9763
GCA_015232195.1_Nitrospirota_bacterium_nMYbin1				99.9561	100
GCA_029001845.1_Candidatus_Magnetocorallium_paracelense_XS-1						100
GCA_000960725.1_Candidatus_Magnetoovum_chiemensis_CS-04							100
GCA_004376055.2_Nitrospirales_bacterium_LBB_01								100	82.6842	83.0503	83.0538	83.0315																	75.9957	76.0003	76.504						76.2775	76.8367	76.5826
GCA_015233245.1_Nitrospirota_bacterium_nDJH6bin1								82.7369	100	94.036	93.9448	93.9834
GCA_015233555.1_Nitrospirota_bacterium_nDJH14bin5								82.9709	93.752	100	99.9484	99.952																			76.5822			76.5516			75.9544	76.0851	76.0335
GCA_015232995.1_Nitrospirota_bacterium_nDJH8bin8								82.9306	93.6868	99.9206	100	99.9576	77.6581																		77.0434			85.5049		76.1311	76.2459	76.6979	76.521
GCA_015233895.1_Nitrospirota_bacterium_nDJH13bin19								82.9043	93.7615	99.9762	99.9296	100																			76.5987			76.4129			76.2489	76.3633	76.3781
GCA_015233615.1_Nitrospirota_bacterium_nDJH13bin3											77.4723		100															76.8857			76.7459			77.2145
GCA_015232945.1_Nitrospirota_bacterium_nDJH8bin7														100	99.5321
GCA_015233465.1_Nitrospirota_bacterium_nDJH14bin9														99.0122	99.9946
GCA_000963235.1_Candidatus_Magnetobacterium_bavaricum_TM-1																99.9999	82.7846	82.7962	82.8774	77.7955	77.8034	83.6673	83.7046	83.5706	83.5577	85.518	81.1052	81.2344
GCA_002753455.1_Nitrospirota_bacterium_MYbin2																82.533	100	99.4272	99.4319	77.6855	77.7787	91.3259	91.1523	91.2206	91.1928	81.9434	80.2659	80.4784
GCA_015232185.1_Nitrospirota_bacterium_nMYbin2																82.6522	99.193	99.9914	99.4712	77.5164	77.1559	91.472	91.4419	91.471	91.5111	82.2894	80.3729	80.4876		75.494
GCA_000714715.1_Candidatus_Magnetobacterium_casensis_MYR-1																82.6343	99.3871	99.6975	100	77.5571	77.4647	91.5371	91.4656	91.4412	91.5191	81.9731	80.3476	80.4924
GCA_002753395.1_Nitrospirae_bacterium_MYbinv3																77.6762	77.4429	77.4045	77.5297	100	99.69	77.4229	77.5999	77.5271	77.366	77.311	78.0577	78.1058
GCA_015232145.1_Nitrospirota_bacterium_nMYbin4																77.8229	77.6558	77.3559	77.5454	99.7621	100	77.5651	77.6404	77.6714	77.5947	77.0424	77.93	78.0112
GCA_002753685.1_Nitrospirota_bacterium_DC0425bin1																83.6525	90.9497	91.2205	91.1817	77.3926	77.4023	100	99.3185	99.4906	99.9186	82.3811	80.6089	80.7186	75.9494	76.0945
LHC-1																83.7205	90.6975	91.1953	91.1279	77.6161	77.528	99.3364	100	99.6381	99.348	81.9893	80.5912	80.6971	75.8155	75.7551
GCA_018606785.1_Candidatus_Magnetobacterium_sp._XYR																83.6563	91.1656	91.1802	91.2905	77.5099	77.6466	99.5249	99.5441	100	99.4689	82.2598	80.6437	80.753	75.9893	76.0763
GCA_015233985.1_Nitrospirota_bacterium_nDC0425bin1																83.7105	91.0917	91.4007	91.3317	77.4944	77.6649	99.973	99.2851	99.5261	100	82.2948	80.6195	80.7899	75.8435	75.98
GCA_015232165.1_Nitrospirota_bacterium_nMYbin3																85.5083	82.3595	82.5699	82.2454	77.6193	77.2057	82.3712	82.3148	82.4142	82.3653	100	81.1054	81.257
GCA_015233725.1_Nitrospirota_bacterium_nDJH13bin1																80.9149	80.4543	80.3234	80.4458	77.9782	77.8052	80.602	80.56	80.7145	80.6271	80.9995	100	99.178
GCA_015233455.1_Nitrospirota_bacterium_nDJH15bin2													76.9555			81.1383	80.374	80.3671	80.426	77.7589	77.9111	80.7087	80.6164	80.6542	80.7317	81.0568	99.0425	100						77.2569
GCA_015232115.1_Nitrospirota_bacterium_nMYbin6								75.9821														76.0982	76.0515	76.1093	76.0171				100	99.8186	78.8467	78.2016	77.835	78.9133	78.7807	77.2775	79.1066	79.1419	79.2006
GCA_002753305.1_Nitrospirae_bacterium_MYbin6								76.0791														75.9923	75.9168	75.9974	75.918				99.7827	100	78.7346	78.3787	77.94	79.1773	78.8595	77.3067	78.7402	78.8134	78.8078
GCA_015233015.1_Nitrospirota_bacterium_nDJH8bin6								76.2886	76.565	76.7393	77.3498	76.7259	76.8003																78.7401	78.68	100	81.0188	79.2703	82.4837	81.6895	79.1936	80.4442	80.3965	80.4658
GCA_015233045.1_Nitrospirota_bacterium_nDJH8bin13																													78.2829	78.2522	80.9802	100	78.6183	87.6147	92.4914	78.3363	79.8781	79.9225	79.9819
GCA_015233265.1_Nitrospirota_bacterium_nDJH5bin4																													77.7459	77.7013	79.2464	78.794	100	79.6651	79.248	78.0944	80.2609	80.2231	80.2259
GCA_015233485.1_Nitrospirota_bacterium_nDJH14bin7											86.4708	76.6936	77.2915																79.0183	79.0124	82.5639	87.7207	79.5586	100	87.9778	78.7142	80.7907	80.7813	80.715
GCA_015233685.1_Nitrospirota_bacterium_nDJH13bin15																													78.6231	78.8214	81.8081	92.355	79.2161	88.1051	100	78.7818	80.4484	80.4761	80.4637
GCA_022321325.1_Candidatus_Magnetominusculus_sp._LBB02										75.716	76.2075	75.6682																	77.2798	77.3	79.1167	78.464	77.9647	78.805	78.9323	99.9971	78.5406	78.5323	78.5616
GCA_002753435.1_Nitrospirota_bacterium_HCHbin1								76.3863			76.8287	76.5208																	78.8844	78.5462	80.3125	79.8468	80.0875	80.8402	80.406	78.5545	100	99.9561	99.926
GCA_015232615.1_Nitrospirota_bacterium_nHCHbin2								76.7057			77.1536	76.4649																	78.8535	78.5672	80.2329	79.6286	80.1351	80.7975	80.4309	78.5265	99.9845	100	99.9594
GCA_001541255.1_Candidatus_Magnetominusculus_xianensis_HCH-1								76.6599			77.1598																		78.9923	78.6209	80.3768	79.8276	80.1209	80.7148	80.4795	78.5471	99.9626	99.9913	100
GCA_018606805.1_Candidatus_Magnetobacterium_sp._XYC																																								100
GCA_024275975.1_Nitrospirota_bacterium_Dive96_bin3.242																																									100
GCA_001303405.1_Nitrospira_bacterium_SG8_35_4																																										100
