# Supplementary material for: Linking morphology, genome, and metabolic activity of uncultured magnetotactic Nitrospirota at the single-cell level
Source: Microbiome. 2024 Aug 24;12:158. doi: 10.1186/s40168-024-01837-6 (PMC11344931; doi:10.1186/s40168-024-01837-6)
Supplement: Supplementary file 5 — Additional file 4: Supplementary file data sheet 3. 10 magnetosome‐associated membrane (mam) genes. [file 40168_2024_1837_MOESM4_ESM.xlsx]

## Sheet: Sheet1
This table summarys the BLASTP result of LHC magnetosome proteins against NCBI Non-redundant protein sequences (nr) database. Note that only significant alignments of LHC magnetosome proteins to other MTB magnetosome proteins were listed here, and that up to 5 top hits were listed.
LHC magnetosome proteins	Description	Scientific Name	Max Score	Total Score	Query Cover	E value	Per. ident	Acc. Len	Accession
Mad28	magnetosome protein Mad28 [uncultured Nitrospirota bacterium]	uncultured Nitrospirota bacterium	667	667	100%	0	77.08	427	AMP41628.1
	magnetosome protein Mad28 [uncultured Nitrospirota bacterium]	uncultured Nitrospirota bacterium	655	655	99%	0	81.66	408	AMP41547.1
	magnetosome protein Mad28-1 [Candidatus Magnetobacterium bavaricum]	Candidatus Magnetobacterium bavaricum	640	640	100%	0	77.46	421	KJU82968.1
	magnetosome protein Mad28-3 [Candidatus Magnetobacterium bavaricum]	Candidatus Magnetobacterium bavaricum	578	578	76%	0	92.04	314	KJU86277.1
	magnetosome protein Mad28-5 [Candidatus Magnetobacterium bavaricum]	Candidatus Magnetobacterium bavaricum	572	572	76%	0	91.08	314	KJU86492.1
Mad29	magnetosome protein Mad29-2 [Candidatus Magnetobacterium bavaricum]	Candidatus Magnetobacterium bavaricum	556	556	100%	0	89.67	300	KJU82680.1
	magnetosome protein Mad29-1 [Candidatus Magnetobacterium bavaricum]	Candidatus Magnetobacterium bavaricum	551	551	100%	0	87.67	301	KJU86280.1
	magnetosome protein Mad29 [uncultured Nitrospirota bacterium]	uncultured Nitrospirota bacterium	508	508	100%	1e-179	85	300	AMP41549.1
	magnetosome protein Mad29 [Candidatus Magnetoovum chiemensis]	Candidatus Magnetoovum chiemensis	266	266	99%	4e-84	45.97	302	KJR44077.1
	magnetosome protein Mad29 [uncultured Nitrospirota bacterium]	uncultured Nitrospirota bacterium	265	265	98%	9e-84	45.45	298	AMP41523.1
FeoB(I)	ferrous iron transport protein B [Candidatus Magnetobacterium casensis]	Candidatus Magnetobacterium casensis	1308	1308	100%	0	99.69	649	WP_218252227.1
	ferrous iron transport protein B [Magnetococcales bacterium]	Magnetococcales bacterium	1305	1305	100%	0	99.54	649	MBF0606936.1
	ferrous iron transport protein B [Candidatus Magnetobacterium casensis]	Candidatus Magnetobacterium casensis	1252	1252	100%	0	94.92	649	WP_040335525.1
	magnetosome protein Mad17-1 [Candidatus Magnetobacterium bavaricum]	Candidatus Magnetobacterium bavaricum	1143	1143	100%	0	86.75	649	KJU83258.1
	magnetosome protein Mad17-2 [Candidatus Magnetobacterium bavaricum]	Candidatus Magnetobacterium bavaricum	1080	1080	100%	0	80.46	657	KJU83259.1
FeoB(II)	ferrous iron transport protein B [Magnetococcales bacterium]	Magnetococcales bacterium	1326	1326	100%	0	100	657	MBF0606935.1
	ferrous iron transport protein B [Candidatus Magnetobacterium casensis]	Candidatus Magnetobacterium casensis	1278	1278	100%	0	94.52	657	WP_040335524.1
	magnetosome protein Mad17-2 [Candidatus Magnetobacterium bavaricum]	Candidatus Magnetobacterium bavaricum	1200	1200	99%	0	88.26	657	KJU83259.1
	ferrous iron transport protein B [Nitrospirota bacterium]	Nitrospirota bacterium	1193	1193	99%	0	87.96	657	MBF0317531.1
	magnetosome protein Mad17-1 [Candidatus Magnetobacterium bavaricum]	Candidatus Magnetobacterium bavaricum	1080	1080	99%	0	79.73	649	KJU83258.1
Mad25	magnetosome protein Mad25 [Candidatus Magnetobacterium bavaricum]	Candidatus Magnetobacterium bavaricum	370	370	91%	2e-127	86.16	237	KJU84834.1
	magnetosome protein Mad25 [uncultured Nitrospirota bacterium]	uncultured Nitrospirota bacterium	326	326	97%	9e-110	70.89	241	AMP41571.1
	magnetosome protein Mad25 [Candidatus Magnetananas rongchenensis]	Candidatus Magnetananas rongchenensis	143	143	72%	2e-37	43.5	279	ASQ41170.1
	magnetosome protein Mad25 [Candidatus Magnetoovum chiemensis]	Candidatus Magnetoovum chiemensis	132	132	74%	1e-33	41.21	227	KJR42126.1
	magnetosome protein Mad25-1 [Desulfobacteraceae bacterium]	Desulfobacteraceae bacterium	129	129	74%	9e-32	39.44	303	WCC90918.1
Mad24	magnetosome protein Mad24 [Candidatus Magnetobacterium bavaricum]	Candidatus Magnetobacterium bavaricum	342	342	98%	2e-117	88.06	196	KJU84835.1
	magnetosome protein Mad24 [uncultured Nitrospirota bacterium]	uncultured Nitrospirota bacterium	293	293	89%	4e-98	81.42	189	AMP41570.1
Mad26	magnetosome protein Mad26 [Candidatus Magnetobacterium bavaricum]	Candidatus Magnetobacterium bavaricum	338	338	93%	4e-116	88.24	189	KJU84833.1
	magnetosome protein Mad26 [uncultured Nitrospirota bacterium]	uncultured Nitrospirota bacterium	295	295	100%	1e-98	73.63	197	AMP41572.1
	magnetosome protein Mad26 [Candidatus Magnetoovum chiemensis]	Candidatus Magnetoovum chiemensis	97.8	97.8	84%	3e-21	33.33	191	KJR42127.1
MamO-Cter	magnetosome protein MamO-Cter [uncultured Nitrospirota bacterium]	uncultured Nitrospirota bacterium	489	489	88%	1e-170	83.12	340	AMP41568.1
Mad23	magnetosome protein Mad23 [uncultured Nitrospirota bacterium]	uncultured Nitrospirota bacterium	919	919	100%	0	90.6	549	AMP41613.1
	magnetosome protein Mad23 [Candidatus Magnetobacterium bavaricum]	Candidatus Magnetobacterium bavaricum	832	832	100%	0	79.26	543	KJU84836.1
	magnetosome protein Mad23 [uncultured Nitrospirota bacterium]	uncultured Nitrospirota bacterium	750	750	100%	0	72.42	533	AMP41569.1
	magnetosome protein Mad23 [Candidatus Magnetananas rongchenensis]	Candidatus Magnetananas rongchenensis	344	344	99%	6e-107	37.75	611	ASQ41172.1
Man5	magnetosome protein Man5 N-ter [Candidatus Magnetobacterium bavaricum]	Candidatus Magnetobacterium bavaricum	422	422	70%	1e-145	85.83	252	KJU84840.1
	magnetosome protein Man5 [uncultured Nitrospirota bacterium]	uncultured Nitrospirota bacterium	406	406	100%	8e-138	60.51	356	AMP41566.1
Man4	magnetosome protein Man4 [uncultured Nitrospirota bacterium]	uncultured Nitrospirota bacterium	182	182	100%	9e-56	63.7	149	AMP41565.1
Man6	magnetosome protein Man6 [Candidatus Magnetobacterium bavaricum]	Candidatus Magnetobacterium bavaricum	634	634	100%	0	83.81	383	KJU84838.1
	magnetosome protein Man6 [uncultured Nitrospirota bacterium]	uncultured Nitrospirota bacterium	481	481	100%	1e-166	67.1	383	AMP41567.1
MamE	magnetosome protein MamE [Candidatus Magnetobacterium bavaricum]	Candidatus Magnetobacterium bavaricum	1061	1061	99%	0	88.08	604	KJU84843.1
	magnetosome protein MamE [uncultured Nitrospirota bacterium]	uncultured Nitrospirota bacterium	970	970	99%	0	82	600	AMP41563.1
	magnetosome protein MamE [uncultured Nitrospirota bacterium]	uncultured Nitrospirota bacterium	794	794	73%	0	88.42	448	AMP41643.1
	magnetosome protein MamE [uncultured Nitrospirota bacterium]	uncultured Nitrospirota bacterium	555	555	97%	0	51.95	597	AMP41544.1
	Magnetosome protein MamE (Magnetosome protein MamE, putative trypsin-like serine protease, PDZ domain) [uncultured bacterium]	uncultured bacterium	231	231	86%	4e-63	32.3	655	CAX83785.1
MamI	magnetosome protein MamI [uncultured Nitrospirota bacterium]	uncultured Nitrospirota bacterium	150	150	100%	4e-45	93.67	79	AMP41642.1
	magnetosome protein MamI [Candidatus Magnetobacterium bavaricum]	Candidatus Magnetobacterium bavaricum	148	148	100%	2e-44	92.41	79	KJU82741.1
	magnetosome protein MamI [uncultured Nitrospirota bacterium]	uncultured Nitrospirota bacterium	137	137	100%	3e-40	88.61	76	AMP41562.1
	magnetosome protein MamI [uncultured Nitrospirota bacterium]	uncultured Nitrospirota bacterium	89.7	89.7	84%	3e-21	58.21	75	AMP41543.1
	magnetosome protein MamI [uncultured bacterium]	uncultured bacterium	65.1	65.1	92%	1e-11	42.47	67	ANJ02838.1
MamQ-I	magnetosome protein MamQ-1 [Candidatus Magnetobacterium bavaricum]	Candidatus Magnetobacterium bavaricum	451	451	100%	4e-159	90.83	240	KJU83602.1
	magnetosome protein MamQ-I [uncultured Nitrospirota bacterium]	uncultured Nitrospirota bacterium	443	443	97%	5e-156	95.73	234	AMP41608.1
	magnetosome protein MamQ-I [uncultured Nitrospirota bacterium]	uncultured Nitrospirota bacterium	417	417	100%	1e-145	84.17	238	AMP41564.1
	magnetosome protein MamQ-I [uncultured Nitrospirota bacterium]	uncultured Nitrospirota bacterium	222	222	92%	1e-68	49.78	238	AMP41545.1
Mad2	magnetosome protein Mad2 [uncultured Nitrospirota bacterium]	uncultured Nitrospirota bacterium	247	247	100%	3e-82	95.28	127	AMP41640.1
	magnetosome protein Mad2 [uncultured Nitrospirota bacterium]	uncultured Nitrospirota bacterium	220	220	100%	2e-71	86.72	128	AMP41560.1
	putative magnetosome proetin Mad2 [Candidatus Magnetobacterium bavaricum]	Candidatus Magnetobacterium bavaricum	194	194	100%	2e-61	78.74	108	KJU84846.1
MamB	magnetosome protein MamB [Candidatus Magnetobacterium bavaricum]	Candidatus Magnetobacterium bavaricum	545	545	100%	0	93.94	297	KJU84847.1
	magnetosome protein MamB [uncultured Nitrospirota bacterium]	uncultured Nitrospirota bacterium	539	539	94%	0	93.97	282	AMP41639.1
	magnetosome protein MamB [Candidatus Magnetobacterium casensis]	Candidatus Magnetobacterium casensis	518	518	94%	0	94.33	282	AIM41319.1
	magnetosome protein MamB [uncultured Nitrospirota bacterium]	uncultured Nitrospirota bacterium	515	515	99%	0	87.84	297	AMP41559.1
	magnetosome protein MamB-1 [Candidatus Magnetoovum chiemensis]	Candidatus Magnetoovum chiemensis	428	428	99%	2e-148	65.76	295	KJR43883.1
MamA	magnetosome protein MamA [Candidatus Magnetobacterium bavaricum]	Candidatus Magnetobacterium bavaricum	385	385	93%	4e-134	94.09	216	KJU84845.1
	magnetosome protein MamA [uncultured Nitrospirota bacterium]	uncultured Nitrospirota bacterium	385	385	93%	5e-134	93.1	216	AMP41641.1
	magnetosome protein MamA [uncultured Nitrospirota bacterium]	uncultured Nitrospirota bacterium	350	350	100%	4e-120	80.09	216	AMP41561.1
	magnetosome protein MamA [uncultured Nitrospirota bacterium]	uncultured Nitrospirota bacterium	218	218	95%	5e-68	51.69	214	AMP41542.1
	low homology to magnetosome protein MamA [Candidatus Magnetoovum chiemensis]	Candidatus Magnetoovum chiemensis	207	207	89%	1e-63	52.33	200	KJR43885.1
Mad31	magnetosome protein Mad31 [Candidatus Magnetobacterium bavaricum]	Candidatus Magnetobacterium bavaricum	439	439	100%	1e-154	93.83	227	KJU84849.1
	magnetosome protein Mad31 [uncultured Nitrospirota bacterium]	uncultured Nitrospirota bacterium	428	428	100%	2e-150	91.63	227	AMP41637.1
	magnetosome protein Mad31 [uncultured Nitrospirota bacterium]	uncultured Nitrospirota bacterium	388	388	100%	9e-135	82.38	225	AMP41557.1
	magnetosome protein Mad31 [uncultured Nitrospirota bacterium]	uncultured Nitrospirota bacterium	232	232	92%	5e-73	50.94	241	AMP41539.1
	magnetosome protein Mad31 [Candidatus Magnetananas rongchenensis]	Candidatus Magnetananas rongchenensis	162	162	92%	2e-45	39.71	231	ASQ41176.1
MamM	magnetosome biogenesis CDF transporter MamM [Magnetococcales bacterium]	Magnetococcales bacterium	145	145	100%	9e-41	97.26	307	MBF0607162.1
	magnetosome biogenesis CDF transporter MamM [Candidatus Magnetobacterium casensis]	Candidatus Magnetobacterium casensis	145	145	100%	9e-41	97.26	307	WP_218251370.1
	magnetosome biogenesis CDF transporter MamM [Candidatus Magnetobacterium casensis]	Candidatus Magnetobacterium casensis	143	143	100%	9e-40	94.52	307	WP_040335340.1
	magnetosome protein MamM [Candidatus Magnetobacterium bavaricum]	Candidatus Magnetobacterium bavaricum	139	139	100%	3e-38	90.41	307	KJU84850.1
	magnetosome protein MamM [uncultured Nitrospirota bacterium]	uncultured Nitrospirota bacterium	130	130	100%	6e-35	84.93	307	AMP41636.1
MamQ-II	magnetosome protein MamQ-II [uncultured Nitrospirota bacterium]	uncultured Nitrospirota bacterium	338	338	100%	8e-116	82.56	195	AMP41638.1
	magnetosome protein MamQ-2 [Candidatus Magnetobacterium bavaricum]	Candidatus Magnetobacterium bavaricum	336	336	100%	3e-115	81.54	195	KJU84848.1
	magnetosome protein MamQ-II [uncultured Nitrospirota bacterium]	uncultured Nitrospirota bacterium	263	263	85%	7e-87	73.05	167	AMP41558.1
	magnetosome protein MamQ-II [Candidatus Magnetoovum chiemensis]	Candidatus Magnetoovum chiemensis	137	137	86%	2e-36	39.05	215	KJR43882.1
	magnetosome protein MamQ-II [uncultured Nitrospirota bacterium]	uncultured Nitrospirota bacterium	102	102	94%	5e-23	29.89	191	AMP41540.1
Man1	putative magnetosome protein Man1 [Candidatus Magnetobacterium casensis]	Candidatus Magnetobacterium casensis	325	325	100%	4e-111	87.77	193	AIM41329.1
	magnetosome protein Man1 [uncultured Nitrospirota bacterium]	uncultured Nitrospirota bacterium	305	305	100%	4e-103	79.26	177	AMP41629.1
	magnetosome protein Mad11 [Candidatus Magnetobacterium bavaricum]	Candidatus Magnetobacterium bavaricum	207	207	99%	4e-65	58.67	157	KJU82967.1
	magnetosome protein Mad11 [Candidatus Omnitrophus magneticus]	Candidatus Omnitrophus magneticus	90.1	90.1	89%	2e-18	35	204	AKN09501.1
	magnetosome protein Mad11 [Candidatus Magnetoovum chiemensis]	Candidatus Magnetoovum chiemensis	88.6	88.6	97%	7e-18	31.98	197	KJR44081.1
MamK	magnetosome protein MamK [uncultured Nitrospirota bacterium]	uncultured Nitrospirota bacterium	710	710	100%	0	97.73	353	AMP41630.1
	magnetosome protein MamK [uncultured Nitrospirota bacterium]	uncultured Nitrospirota bacterium	584	584	87%	0	91.26	309	AMP41551.1
	magnetosome protein MamK-1 [Desulfobacteraceae bacterium]	Desulfobacteraceae bacterium	525	525	99%	0	69.6	352	WCC90929.1
	magnetosome protein MamK [Candidatus Magnetananas rongchenensis]	Candidatus Magnetananas rongchenensis	523	523	99%	0	67.99	351	ASQ41178.1
	magnetosome protein MamK [uncultured Nitrospirota bacterium]	uncultured Nitrospirota bacterium	502	502	100%	1e-175	66.38	357	AMP41533.1
Mad28	magnetosome protein Mad28 [uncultured Nitrospirota bacterium]	uncultured Nitrospirota bacterium	719	719	99%	0	82.48	427	AMP41628.1
	magnetosome protein Mad28-1 [Candidatus Magnetobacterium bavaricum]	Candidatus Magnetobacterium bavaricum	690	690	100%	0	82.51	421	KJU82968.1
	magnetosome protein Mad28 [uncultured Nitrospirota bacterium]	uncultured Nitrospirota bacterium	629	629	99%	0	77.54	408	AMP41547.1
	magnetosome protein Mad28-5 [Candidatus Magnetobacterium bavaricum]	Candidatus Magnetobacterium bavaricum	566	566	76%	0	90.13	314	KJU86492.1
	magnetosome protein Mad28-3 [Candidatus Magnetobacterium bavaricum]	Candidatus Magnetobacterium bavaricum	561	561	76%	0	89.49	314	KJU86277.1
Mad10	putative magnetosome protein Mad10 [Candidatus Magnetobacterium casensis]	Candidatus Magnetobacterium casensis	327	327	95%	1e-110	78.48	213	AIM41325.1
	magnetosome protein Mad10 [uncultured Nitrospirota bacterium]	uncultured Nitrospirota bacterium	255	255	99%	4e-82	61.47	229	AMP41633.1
	magnetosome protein Mad10 [uncultured Nitrospirota bacterium]	uncultured Nitrospirota bacterium	201	201	100%	3e-61	47.5	199	AMP41553.1
Man2	magnetosome protein Man2 [uncultured Nitrospirota bacterium]	uncultured Nitrospirota bacterium	106	106	100%	8e-28	77.22	79	AMP41552.1
	magnetosome protein Man2 [uncultured Nitrospirota bacterium]	uncultured Nitrospirota bacterium	95.5	95.5	73%	1e-23	81.03	70	AMP41632.1
	magnetosome protein Man2 [uncultured Nitrospirota bacterium]	uncultured Nitrospirota bacterium	50.1	50.1	82%	2e-05	47.69	79	AMP41534.1
MamP	magnetosome magnetite formation protein MamP [Candidatus Magnetobacterium casensis]	Candidatus Magnetobacterium casensis	634	634	100%	0	87.5	356	WP_040335341.1
	magnetosome magnetite formation protein MamP [Candidatus Magnetobacterium casensis]	Candidatus Magnetobacterium casensis	624	624	100%	0	86.54	363	WP_218251371.1
	magnetosome protein MamP [uncultured Nitrospirota bacterium]	uncultured Nitrospirota bacterium	612	612	100%	0	80.59	366	AMP41635.1
	magnetosome protein mamP [Candidatus Magnetobacterium bavaricum]	Candidatus Magnetobacterium bavaricum	577	577	100%	0	76.36	376	KJU84851.1
	magnetosome protein MamP [uncultured Nitrospirota bacterium]	uncultured Nitrospirota bacterium	472	472	99%	1e-163	64.08	345	AMP41555.1
Man3	magnetosome protein Man3 [uncultured Nitrospirota bacterium]	uncultured Nitrospirota bacterium	95.1	95.1	100%	3e-24	92	50	AMP41554.1
	magnetosome protein Man3 [uncultured Nitrospirota bacterium]	uncultured Nitrospirota bacterium	91.3	91.3	96%	9e-23	93.75	48	AMP41634.1
	magnetosome protein Man3 [uncultured Nitrospirota bacterium]	uncultured Nitrospirota bacterium	54.3	54.3	82%	5e-08	56.1	43	AMP41536.1
